# Supplementary material for: LACTB mRNA expression is increased in pancreatic adenocarcinoma and high expression indicates a poor prognosis
Source: PLoS One. 2021 Jan 28;16(1):e0245908. doi: 10.1371/journal.pone.0245908 (PMC7842907; doi:10.1371/journal.pone.0245908)
Supplement: S2 Table — (CSV) [file pone.0245908.s006.csv]

ID	p.value	HR	95% CI low	95% CI high
Age	0.87	1.1	0.47	2.4
Gender	0.059	0.44	0.18	1
His_Grade	0.26	0.43	0.1	1.9
T	0.86	0.91	0.34	2.5
N	0.42	1.5	0.56	4.1
M	1	4.20E-09	0	Inf
Tumor_site	0.00056	0.16	0.057	0.45
LACTB	0.074	2.2	0.92	5.4
