# Supplementary material for: LACTB mRNA expression is increased in pancreatic adenocarcinoma and high expression indicates a poor prognosis
Source: PLoS One. 2021 Jan 28;16(1):e0245908. doi: 10.1371/journal.pone.0245908 (PMC7842907; doi:10.1371/journal.pone.0245908)
Supplement: S3 Table — (CSV) [file pone.0245908.s007.csv]

ID	p.value	HR	95% CI low	95% CI high
Gender	0.065624361	0.431286139	0.1761675	1.055857254
Tumor_site	0.001304206	0.145689585	0.045023252	0.471433185
LACTB	0.68509089	0.814141164	0.301369257	2.199381058
