# Supplementary material for: LACTB mRNA expression is increased in pancreatic adenocarcinoma and high expression indicates a poor prognosis
Source: PLoS One. 2021 Jan 28;16(1):e0245908. doi: 10.1371/journal.pone.0245908 (PMC7842907; doi:10.1371/journal.pone.0245908)
Supplement: S4 Table — (CSV) [file pone.0245908.s008.csv]

	Age	Gender	His_Grade	T	N	M	AJCC	Tumor_site	status	months	IHC level
1	age <60	male	II	T3	N0	M0	IIA	Other	1	87	Low
2	age >= 60	male	III	T3	N0	M1	IV	Other	0	87	Low
3	age >= 60	female	II	T2	N1	M0	IIB	Head	0	6	High
4	age >= 60	male	II	T2	N0	M0	IB	Body_or_Tail	0	7	High
5	age >= 60	female	II	T3	N0	M0	IIA	Body_or_Tail	0	2	Low
6	age >= 60	male	III	T2	N0	M0	IB	Body_or_Tail	1	79	High
7	age <60	male	II	T2	N1	M0	IIB	Head	0	18	Low
8	age >= 60	male	II	T2	N1	M0	IIB	Body_or_Tail	0	3	Low
9	age >= 60	male	II	T2	N1	M0	IIB	Head	0	11	Low
10	age <60	female	III	T3	N0	M1	IV	Other	0	87	Low
11	age <60	male	II	T3	N0	M0	IIA	Head	0	2	High
12	age >= 60	male	II	T2	N1	M0	IIB	Body_or_Tail	0	4	High
13	age <60	male	II	T1	N0	M0	IA	Head	0	8	Low
14	age >= 60	male	II	T2	N1	M0	IIB	Body_or_Tail	0	11	Low
15	age <60	female	II	T2	N1	M0	IIB	Head	0	0	Low
16	age >= 60	male	II	T2	N1	M0	IIB	Other	0	87	Low
17	age >= 60	female	II	T2	N1	M0	IIB	Head	0	24	High
18	age <60	female	II	T2	N0	M0	IB	Head	1	58	High
19	age <60	female	II	T2	N1	M0	IIB	Head	0	11	Low
20	age >= 60	male	III	T2	N0	M0	IB	Body_or_Tail	0	10	Low
21	age >= 60	male	II	T2	N0	M0	IB	Head	1	56	Low
22	age >= 60	male	II	T2	N1	M0	IIB	Head	1	55	High
23	age >= 60	male	II	T2	N0	M0	IB	Body_or_Tail	1	55	Low
24	age >= 60	male	II	T2	N1	M0	IIB	Body_or_Tail	0	10	High
25	age <60	male	II	T2	N0	M0	IB	Other	0	87	Low
26	age >= 60	female	II	T2	N1	M0	IIB	Body_or_Tail	1	52	High
27	age <60	male	II	T2	N1	M0	IIB	Body_or_Tail	0	8	High
28	age <60	male	II	T2	N0	M0	IB	Head	0	5	Low
29	age <60	female	II	T3	N1	M0	IIB	Head	0	19	High
30	age <60	female	III	T2	N0	M0	IB	Head	0	5	High
31	age <60	female	II	T3	N1	M0	IIB	Head	0	43	High
32	age <60	male	II	T2	N1	M0	IIB	Head	0	10	Low
33	age >= 60	male	II	T2	N0	M0	IB	Other	0	87	Low
34	age >= 60	male	II	T3	N1	M0	IIB	Head	0	0	Low
35	age >= 60	male	II	T2	N0	M0	IB	Head	1	48	Low
36	age >= 60	female	II	T2	N0	M0	IB	Head	1	48	High
37	age <60	male	II	T2	N0	M0	IB	Head	0	10	High
38	age >= 60	male	II	T2	N1	M0	IIB	Head	0	4	Low
39	age <60	female	II	T2	N0	M0	IB	Head	1	47	Low
40	age >= 60	female	II	T2	N1	M0	IIB	Head	0	8	High
41	age >= 60	female	II	T2	N0	M0	IB	Body_or_Tail	0	10	Low
42	age <60	female	II	T2	N1	M0	IIB	Head	0	7	High
43	age <60	female	II	T2	N0	M0	IB	Body_or_Tail	0	55	High
44	age >= 60	male	III	T2	N0	M0	IB	Head	0	1	Low
45	age <60	female	II	T3	N0	M0	IIA	Body_or_Tail	1	45	High
46	age <60	male	II	T2	N0	M0	IB	Body_or_Tail	0	33	Low
47	age >= 60	male	II	T2	N0	M0	IB	Head	1	44	High
48	age >= 60	female	II	T2	N1	M0	IIB	Head	0	9	High
49	age <60	male	II	T2	N0	M0	IB	Other	1	87	Low
50	age >= 60	male	II	T2	N0	M0	IB	Head	1	43	Low
51	age <60	female	III	T2	N0	M0	IB	Body_or_Tail	1	43	Low
52	age <60	male	III	T2	N1	M0	IIB	Body_or_Tail	0	17	Low
53	age <60	female	II	T2	N1	M0	IIB	Head	0	0.6	High
54	age >= 60	male	III	T2	N1	M0	IIB	Body_or_Tail	0	7	Low
55	age >= 60	female	II	T2	N0	M0	IB	Head	1	42	High
56	age >= 60	male	II	T2	N0	M0	IB	Other	0	87	Low
57	age >= 60	female	II	T2	N0	M0	IB	Head	0	0	Low
58	age >= 60	female	II	T3	N0	M0	IIA	Head	0	6	Low
59	age <60	female	II	T2	N1	M0	IIB	Head	0	8	High
60	age >= 60	male	II	T2	N0	M0	IB	Body_or_Tail	0	8	Low
61	age <60	female	II	T2	N1	M0	IIB	Head	0	8	High
62	age <60	female	II	T2	N1	M0	IIB	Head	1	38	Low
63	age >= 60	female	II	T3	N0	M0	IIA	Head	1	36	High
64	age <60	male	II	T3	N0	M0	IIA	Head	1	36	High
65	age <60	male	II	T2	N1	M0	IIB	Head	0	6	High
66	age <60	male	II	T2	N0	M0	IB	Head	0	13	High
67	age >= 60	female	II	T2	N1	M0	IIB	Head	0	4	Low
68	age >= 60	male	II	T2	N0	M0	IB	Body_or_Tail	0	4	Low
69	age <60	male	II	T2	N0	M0	IB	Head	0	7	Low
70	age >= 60	male	II	T2	N1	M0	IIB	Body_or_Tail	0	12	Low
71	age >= 60	male	II	T2	N0	M0	IB	Head	1	80	High
72	age <60	male	II	T2	N0	M0	IB	Head	1	80	High
73	age >= 60	male	II	T3	N0	M0	IIA	Body_or_Tail	0	7	Low
74	age <60	female	II	T2	N1	M0	IIB	Body_or_Tail	0	11	Low
75	age >= 60	female	III	T2	N1	M0	IIB	Head	0	1	Low
76	age <60	female	II	T2	N1	M0	IIB	Head	0	17	Low
77	age <60	female	II	T1	N0	M0	IA	Head	0	6	Low
78	age <60	male	II	T2	N1	M0	IIB	Body_or_Tail	0	3	Low
79	age >= 60	male	II	T2	N0	M0	IB	Head	0	8	High
80	age <60	female	II	T2	N0	M0	IB	Body_or_Tail	0	42	High
81	age <60	male	II	T3	N1	M0	IIB	Head	1	45	Low
82	age >= 60	male	II	T3	N0	M0	IIA	Body_or_Tail	0	2	Low
83	age <60	male	II	T2	N0	M0	IB	Body_or_Tail	0	30	High
84	age <60	male	II	T3	N0	M0	IIA	Head	0	31	High
85	age <60	male	II	T1	N1	M0	IIB	Head	0	10	Low
86	age >= 60	male	III	T3	N0	M0	IIA	Head	0	7	Low
87	age <60	male	II	T2	N1	M0	IIB	Head	0	26	Low
88	age <60	male	III	T2	N1	M0	IIB	Head	0	2	Low
89	age <60	female	II	T2	N0	M0	IB	Head	0	16	Low
90	age <60	male	II	T2	N1	M0	IIB	Head	0	12	Low
91	age >= 60	female	II	T2	N1	M0	IIB	Head	1	38	Low
